# Supplementary material for: Integration of DNA Methylation and Transcriptome Data Improves Complex Trait Prediction in Hordeum vulgare
Source: Plants (Basel). 2022 Aug 24;11(17):2190. doi: 10.3390/plants11172190 (PMC9459846; doi:10.3390/plants11172190)
Supplement: Supplementary file 1 [file plants-11-02190-s001.zip]

Archive with 3 entries (3 files):
- File S1.PDF
- File S2.pdf
- plants-1760595 R5 supplementary.pdf
